# Supplementary material for: A national description of emergency medical services patient utilization patterns
Source: Health Aff Sch. 2026 Jun 8;4(6):qxag144. doi: 10.1093/haschl/qxag144 (PMC13282441; doi:10.1093/haschl/qxag144)
Supplement: qxag144_Supplementary_Data [file qxag144_supplementary_data.zip]

Archive with 2 entries (2 files):
- coi_disclosure_ALL.docx
- Appendix Materials.docx
